# Supplementary material for: Research on the Consumption Trend, Nutritional Value, Biological Activity Evaluation, and Sensory Properties of Mini Fruits and Vegetables
Source: Foods. 2021 Dec 2;10(12):2966. doi: 10.3390/foods10122966 (PMC8700999; doi:10.3390/foods10122966)
Supplement: Supplementary file 1 [file foods-10-02966-s001.zip]

Archive with 1 entries (1 files):
- foods-1457672-Supplementary.pdf
